# Supplementary material for: Mental Health Practitioners’ Understanding of Speech Pathology in a Regional Australian Community
Source: Healthcare (Basel). 2021 Nov 1;9(11):1485. doi: 10.3390/healthcare9111485 (PMC8622772; doi:10.3390/healthcare9111485)
Supplement: Supplementary file 1 [file healthcare-09-01485-s001.zip]

Archive with 1 entries (1 files):
- healthcare-1407321-supplementary-update.pdf
